# Supplementary material for: Residual inflammation in the cerebrospinal fluid after short- and long-term natalizumab treatment in relapsing-remitting multiple sclerosis
Source: Front Immunol. 2026 Jun 5;17:1817671. doi: 10.3389/fimmu.2026.1817671 (PMC13279040; doi:10.3389/fimmu.2026.1817671)
Supplement: Supplementary file 2 [file Table1.xlsx]

## Sheet: Supp. Table 1
	Supplementary Table 1. Method for biomarker measurement, manufacturer, dilution, percentage of samples above lower limit of quantification (LLOQ), intra- and inter-assay CV percentage in the measurements of inflammatory and tissue damage biomarkers in symptomatic controls (SC), untreated (UT-) and natalizumab-treated (NTZ-) relapsing remitting multiple sclerosis (RRMS) patients.
	Biomarker								LLOQ		% Measurements ≥ LLOQ
			Method		Manufacturer		Dilution				SC		UT-RRMS		NTZ-RRMS			Intra-assayb) c) Median (IQR)		Inter-assay
																				Low	High
	T and B cell activation
	Soluble B-cell maturation antigen (sBCMA) [pg/ml]		ECL, duplex U-Plex		MesoScale Discovery (Rockville, MD, USA)		1:10		5.74		1		1		1			3.6 (1.8 - 6.7)		10.4	12.8
	Soluble CD27 (sCD27) [pg/ml]		ECL, duplex U-Plex		MesoScale Discovery		1:10		33.01		1		1		1			3.7 (1.7 - 6.8)		12.9	13.8
	Microglial activation
	Chitotriosidase 1 (CHIT1) [pg/ml]		ELISA		MBL Life Sciences (Tokyo, Japan)		1:20		1125		39.6%		79.8%		59.1%			2.2 (1.2 - 4.9)		8.5	7.7
	Chemokines and cytokines
	C-X-C motif chemokine ligand 13 (CXCL13) [pg/ml]		SiMoA		Quanterix (Billerica, MA, USA)		1:1		0.274		98.9%		1		1			NAd)		9.2e)	13.2e)
	Interferon-γ (IFN-γ) [pg/ml]		ECL, multiplex V-plex		MesoScale Discovery		1:2		0.723		3.2%		59.2%		11.4%			3.3 (1.8 - 6.9)		Not detected	10.8
	Interleukin-8 (IL-8) [pg/ml]		ECL, multiplex V-plex		MesoScale Discovery		1:2		0.308		1		1		1			1.7 (0.8 - 3.0)		11.4	8.9
	Interleukin-10 (IL-10) [pg/ml]		ECL, multiplex V-plex		MesoScale Discovery		1:2		0.185		2.1%		38.8%		9.1%			3.4 (1.4 - 5.4)		Not detected	9.5
	Interleukin-12/Interleukin-23p40 (IL-12/IL-23p40) [pg/ml]		ECL, multiplex V-plex		MesoScale Discovery		1:2		1489		98.9%		99.0%		90.9%			2.9 (1.6 - 5.2)		7.1	6.3
	Interleukin-15 (IL-15) [pg/ml]		ECL, multiplex V-plex		MesoScale Discovery		1:2		0.373		1		1		1			3.2 (1.7 - 5.6)		8.7	7.6
	Interleukin-17A (IL-17A) [pg/ml]		ECL, multiplex V-plex		MesoScale Discovery		1:2		2764											Not detected	Not detected
	Tumor necrosis factor-α (TNF-α) [pg/ml]		ECL, multiplex V-plex		MesoScale Discovery		1:2		0.189											Not detected	22.9
	Tumor necrosis factor-β (TNF-β) [pg/ml]		ECL, multiplex V-plex		MesoScale Discovery		1:2		0.364											Not detected	Not detected
	Vascular endothelial growth factor A (VEGF-A) [pg/ml]		ECL, multiplex V-plex		MesoScale Discovery		1:2		0.508											22.9	15.2
	Tissue biomarkers
	Glial fibrillary acidic protein (GFAP) [ng/ml]		ELISA		Bertin Technologies (France)		1:3		0.250		1		1		1			4.0 (2.2 - 6.7)		15.9e)	18.2e)
	Myelin Basic Protein (MBP) [pg/ml]		ELISA		R&D systems (Minneapolis, MN, USA)		1:1		93.75		96.8%		1		98.9%			4.0 (1.6 - 7.4)		15.7	14.0
	a) Measurements in the measuring range between the LLOQ (1st calibrator) and 2nd calibrator were excluded if they had an intra-assay %CV > 25 %. Measurements in the measuring range above the 2nd calibrator were excluded if they had an intra-assay %CV > 20%. b) Intra-assay %CV is only given for measurements > LLOQ. Samples excluded due to high intra-assay %CV was excluded from calculation. c) Intr…
