# Supplementary material for: Residual inflammation in the cerebrospinal fluid after short- and long-term natalizumab treatment in relapsing-remitting multiple sclerosis
Source: Front Immunol. 2026 Jun 5;17:1817671. doi: 10.3389/fimmu.2026.1817671 (PMC13279040; doi:10.3389/fimmu.2026.1817671)
Supplement: Supplementary file 3 [file Table2.xlsx]

## Sheet: Supp. Table 2
	Supplementary Table 2. Biomarkers of inflammation and tissue-damage in NTZ-treated RRMS patients that were oligoclonal band (OCB) positive or negative
	Biomarker		OCB positive			OCB negative				P-value
			n	MeanAdjusted (95% C.I.)		n	MeanAdjusted (95% C.I.)
	Routine
	QAlb		60	4.3 (3.8 - 4.8)		23	5.1 (4.2 - 6.1)			ns
	Cells, CSF (mio/L)		63	2 (2 - 3)		23	2 (2 - 3)			ns
	B cell inflammation
	sBCMA (pg/mL)		62	118 (104 - 134)		22	98 (79 - 121)			ns
	Microglial inflammation
	CHIT1 (pg/mL)		62	2114 (1735 - 2578)		23	1740 (1257 - 2407)			ns
	Chemokines and cytokines
	CXCL13 (pg/mL)		62	1.2 (1.0 - 1.4)		21	1.1 (0.9 - 1.5)			ns
	IL-8 (pg/mL)		62	37 (34 - 41)		23	40 (34 - 46)			ns
	IL-12p40 (pg/mL)		63	2.4 (2.2 - 2.7)		23	2.4 (2.1 - 2.8)			ns
	IL-15 (pg/mL)		63	2.4 (2.3 - 2.6)		23	2.5 (2.2 - 2.8)			ns
	Tissue biomarkers
	NfL (pg/mL)		62	343 (297 - 398)		21	336 (262 - 431)			ns
	GFAP (pg/mL)		63	1.5 (1.3 - 1.7)		23	1.3 (1.1 - 1.6)			ns
	MBP (pg/mL)		62	316 (283 - 352)		23	334 (279 - 399)			ns
	Data were analyzed using an analysis of covariance (ANCOVA) adjusting for age, sex, relapses within 1 year of year lumbar puncture (yes, no), treatment duration (short, medium, long), high-dose methylprednisolone within 4 weeks of lumbar puncture (yes, no) and days between last natalizumab infusion and lumbar puncture. All biomarkers were log2-transformed for statistical analysis and subsequently…
